# Supplementary material for: E3 ligase LMO7 enhances temozolomide sensitivity by promoting MGMT degradation in lung cancer
Source: J Biol Chem. 2026 Feb 26;302(4):111331. doi: 10.1016/j.jbc.2026.111331 (PMC13022618; doi:10.1016/j.jbc.2026.111331)
Supplement: Supplementary Material — 1 [file mmc1.xlsx]

## Sheet: Sheet1
Supplemental Table S1
Flag-LMO7 Mass Spectrometry
Proteins with >5 total peptides are shown
Unique	↓ Total	Gene Symbol	Unique	↓ Total	Gene Symbol	Unique	↓ Total	Gene Symbol
69	69	LMO7	11	11	AFG3L2	7	7	SLC25A11
9	9	MGMT	11	11	ABCF2	7	7	APLP2
54	68	MYH9	9	10	DHX15	7	7	LRP1
49	64	MYH10	10	10	CTNND1	7	7	SRSF9
64	64	PRKDC	10	10	AP2A1	7	7	PRP4K
57	57	MDN1	8	10	TPM1	7	7	RAB32
42	43	FLNB	9	10	HNRNPA2B1	7	7	LAMB3
43	43	AHNAK	10	10	PDIA3	7	7	LAMC2
36	39	FLNA	10	10	MCM5	7	7	MYLK
19	36	RANBP2	10	10	IARS1	7	7	GPAT3
35	35	SIPA1L1	10	10	GPD2	7	7	HSD17B12
35	35	MYO18A	10	10	ARCN1	7	7	USP39
34	34	TJP1	10	10	HARS2	7	7	AARS2
33	33	SNRNP200	10	10	HNRNPK	7	7	ARHGAP21
33	33	SPECC1L	10	10	HNRNPU	7	7	CDKAL1
32	32	DYNC1H1	10	10	CTTN	7	7	STEAP3
32	32	CGN	10	10	NUMA1	7	7	ARID2
31	31	MYO1C	10	10	NONO	7	7	SLC25A24
21	31	ACTN4	10	10	FSCN1	7	7	FAM83H
26	31	VIM	10	10	INF2	7	7	WAPL
28	31	FLNC	10	10	CDC73	7	7	TMED4
30	30	MYO1B	10	10	SLC27A4	7	7	KTN1
30	30	PRPF8	10	10	SND1	7	7	ZC3H18
29	29	SVIL	10	10	NCLN	7	7	STK11IP
21	28	SPTBN2	10	10	FMNL2	7	7	HSD17B11
27	28	KRT8	10	10	PKP4	7	7	PPHLN1
28	28	LIMA1	10	10	TUBA1C	7	7	PLBD2
27	27	PPP1R12A	1	10	TUBB6	7	7	NUP210
14	27	KRT6B	10	10	SRRT	7	7	SORL1
3	27	KRT6C	10	10	SMPD4	7	7	UPF1
27	27	DST	9	10	PPP1R9A	7	7	TBRG4
25	26	SIPA1L3	10	10	THRAP3	7	7	ZBTB10
26	26	UBR5	10	10	CRYBG1	7	7	DNAJA3
1	26	KRT6A	9	9	SART1	7	7	FUBP3
26	26	DSP	9	9	PMPCB	7	7	CDK5RAP1
26	26	LRPPRC	9	9	FLOT1	7	7	PSMD1
26	26	LUZP1	8	9	KIF4A	7	7	PKP2
26	26	UACA	9	9	PLAU	7	7	AKAP9
25	25	HSPD1	6	9	SLC25A5	7	7	OSBPL8
23	25	HSPA5	2	9	ANXA2	7	7	LSG1
23	25	SCRIB	9	9	HEXB	7	7	TFB2M
25	25	ITPR3	9	9	EPRS1	7	7	CDCP1
25	25	MPRIP	9	9	PKM	7	7	TIMMDC1
22	24	KRT1	9	9	CDK11B	7	7	ANLN
18	24	KRT5	2	9	SMARCA1	7	7	IARS2
21	24	LMNB1	9	9	AXL	7	7	GNL3L
22	23	LMNA	9	9	COPB2	7	7	PDP1
20	23	KRT2	9	9	NPEPPS	7	7	SENP1
23	23	CLTC	2	9	ACTA2	7	7	SLAIN2
23	23	MYO6	9	9	HSPG2	7	7	CPSF2
21	22	KRT14	9	9	SLC25A3	7	7	MAN1B1
22	22	MACF1	9	9	NUCB1	7	7	ACAD8
22	22	MYO5A	9	9	AKAP12	7	7	CORO1C
19	21	ATP1A1	9	9	TRIM28	7	7	PSMD13
12	21	KRT16	9	9	MOGS	7	7	SLC27A6
19	21	HSPA8	9	9	EIF3A	7	7	POLDIP2
11	21	ACTN1	9	9	FLOT2	7	7	TRRAP
21	21	UTRN	9	9	KPNB1	7	7	TBL2
10	20	HSP90AA1	9	9	PDIA6	7	7	COPG1
20	20	IGF2R	9	9	TRIP11	7	7	GUF1
20	20	HSPA9	2	9	ATAD3B	7	7	EFHD2
20	20	AFDN	9	9	CAVIN1	6	7	TMOD3
20	20	SMC1A	9	9	ZC3H14	7	7	PDPR
19	19	PRPF6	9	9	AFAP1	7	7	TM9SF3
3	19	HSP90AB1	9	9	NUP133	7	7	TOR4A
16	19	HSPA1A	8	9	FUBP1	6	6	SUPT5H
16	19	ITPR2	9	9	LRRC59	6	6	PLOD2
19	19	AHNAK2	9	9	PGAM5	6	6	ADAM10
19	19	KNL1	9	9	RBM14	6	6	TCERG1
19	19	SMC3	9	9	TARS2	6	6	PSMA7
1	19	RGPD5	9	9	ADNP	6	6	MYL12B
2	19	RGPD8	9	9	ATAD3A	6	6	ARPC1B
18	18	OPA1	9	9	ACIN1	6	6	VGF
16	18	KRT10	9	9	AKAP8L	6	6	IPO8
18	18	GTF2I	9	9	STUB1	6	6	HTATSF1
15	18	LMNB2	9	9	SAMHD1	6	6	ZC3H11A
18	18	FLII	9	9	ACOT9	6	6	NDUFS3
17	18	PPP1R9B	9	9	EIF3CL	5	6	FKBP9
18	18	ERAP1	9	9	HNRNPUL2	6	6	ALB
18	18	KIAA1671	8	8	ESYT2	6	6	HSPB1
17	17	TUBB	8	8	NBAS	6	6	APP
17	17	TPR	8	8	SMCHD1	3	6	NEFM
17	17	EEF2	8	8	PRORP	6	6	P4HB
17	17	ATP5F1A	8	8	ARPC2	6	6	CTSB
17	17	ITPRID2	8	8	HTRA2	6	6	HNRNPC
11	17	KRT17	6	8	SYNCRIP	6	6	PDHA1
17	17	PHLDB2	8	8	USO1	6	6	SNRNP70
17	17	NUP93	8	8	RNGTT	1	6	NR2F1
16	17	DDX17	8	8	PPM1B	6	6	TOP1
17	17	MYOF	8	8	UTP20	6	6	BCKDHA
3	17	MACF1	8	8	SUN1	6	6	PRKCSH
9	16	SMARCA5	8	8	NDUFA10	6	6	CPM
16	16	ATP2A2	8	8	IPO7	6	6	TCP1
16	16	NT5E	8	8	WIZ	6	6	NCL
16	16	NUP98	8	8	CLPTM1	6	6	FBL
8	16	ACTG1	8	8	GLUD1	5	6	CFL1
1	16	TUBB4B	8	8	EGFR	6	6	EIF4B
16	16	RBM10	8	8	ATP5F1B	2	6	ATP2B4
16	16	DHX9	3	8	TPM3	2	6	MYL9
6	16	TUBB3	8	8	HEXA	6	6	PSMA4
16	16	GANAB	3	8	KRT3	6	6	RPL13
16	16	DDB1	8	8	XRCC6	6	6	EEF1G
16	16	DBN1	8	8	PDIA4	6	6	GRN
16	16	NUP205	8	8	P4HA1	6	6	PML
16	16	SRRM2	6	8	JUP	6	6	SDHA
15	15	SF3B1	5	8	EZR	6	6	DNAJA1
15	15	TFRC	8	8	POR	4	6	KIF5B
15	15	KRT18	7	8	HK1	5	6	ABCC1
7	15	DDX5	8	8	ATP2B1	6	6	MCM4
1	15	TUBB2A	8	8	RPS3	6	6	CTNNA1
15	15	CHD4	8	8	NDUFS1	4	6	CTNNB1
15	15	GCN1	8	8	PHB1	6	6	LONP1
15	15	MYBBP1A	8	8	RFC4	6	6	FDFT1
3	15	TUBB2B	8	8	PSMC2	6	6	ATP6V1A
11	14	DDX3X	8	8	RPL4	6	6	CCT6A
14	14	SYNM	8	8	MDH2	6	6	MSH2
14	14	MFN2	8	8	HADHA	6	6	QARS1
12	14	ACSL3	8	8	RANGAP1	6	6	RBM25
14	14	ITGB1	8	8	NSF	6	6	EMD
8	14	HSP90B1	8	8	CSNK1E	6	6	BCAP31
14	14	CAD	8	8	ACADVL	6	6	EIF3E
14	14	MATR3	8	8	TMED10	6	6	RAB2A
14	14	IQGAP1	8	8	HCFC1	5	6	RAB14
14	14	CCT8	8	8	HNRNPA3	6	6	ABCE1
14	14	VCP	8	8	SLC25A1	6	6	PSMC5
12	14	ILF3	8	8	SLC12A2	6	6	RPS4X
14	14	EFTUD2	8	8	PSMC6	6	6	H4C1
14	14	DNAJC10	8	8	RACK1	6	6	GNB2
14	14	INTS1	1	8	EEF1A1	1	6	RPS27A
14	14	RAD50	7	8	RBM6	5	6	GNAS
14	14	SLC25A13	8	8	ASPH	6	6	EIF4G2
14	14	RUVBL1	8	8	TRAP1	6	6	OGDH
9	13	SLC25A12	8	8	TCOF1	6	6	DSG1
4	13	ATP1A3	2	8	DDX39B	6	6	TAP2
13	13	TMPO	8	8	MCM6	6	6	NOTCH2
13	13	TUFM	8	8	PSMD6	6	6	GALNT2
13	13	PPP1CA	8	8	MTHFD1L	6	6	TP53BP1
13	13	SF3B2	8	8	MGA	4	6	PABPC4
13	13	SF3B3	8	8	PNPLA6	6	6	RAB31
13	13	IMMT	8	8	GOLGA5	6	6	LTBP1
13	13	NUP188	5	8	TNPO1	5	6	RAB35
13	13	HUWE1	8	8	FAF2	6	6	UBE3C
13	13	DLG5	8	8	COQ8B	6	6	SF3A1
13	13	KHSRP	8	8	AURKB	6	6	TIMM50
13	13	DOCK7	8	8	SUCLG2	6	6	ANO6
13	13	DDX23	8	8	UHRF1	6	6	AGK
12	13	DDX21	8	8	PHB2	6	6	RIF1
13	13	RAI14	8	8	CCT7	6	6	ZNF318
13	13	RUVBL2	8	8	TMEM43	6	6	INTS3
13	13	PALM2AKAP2	8	8	PNN	6	6	DHRS7B
12	13	TLN1	8	8	ATP13A1	6	6	USP54
12	12	XPO1	8	8	DNAJC11	6	6	FASTKD5
1	12	TUBB4A	8	8	OCIAD1	6	6	CAND1
12	12	HNRNPA1	8	8	LNPEP	5	6	RAB43
12	12	SON	8	8	KIDINS220	3	6	FMNL3
12	12	SFPQ	8	8	NOC2L	6	6	CCAR1
12	12	JAK1	8	8	USP15	6	6	CNNM3
12	12	ITGA3	8	8	ZNF384	6	6	LPCAT1
12	12	EPHA2	7	7	PSMD11	6	6	AHCTF1
12	12	KRT9	7	7	CCN1	6	6	FAM3C
10	12	RBM5	7	7	CIT	6	6	DHX38
12	12	COPA	7	7	PSMD3	6	6	MED12
5	12	HSPA2	7	7	TIMM44	6	6	CCDC47
5	12	PPP1CB	5	7	ACSL4	6	6	MYO19
12	12	TPM4	7	7	NDUFS2	6	6	POP1
12	12	CALD1	7	7	SMC2	6	6	SLC25A33
12	12	CPSF1	7	7	AIFM1	6	6	HNRNPUL1
12	12	DDX46	7	7	OAT	5	6	TMED9
12	12	DHX30	7	7	RPN2	6	6	NUP85
5	12	MYH14	7	7	THBS1	6	6	TMEM126A
12	12	HSPH1	7	7	MELTF	6	6	GRPEL1
12	12	GLG1	7	7	PDHB	6	6	APMAP
12	12	SMC4	7	7	SLC25A4	6	6	SACM1L
5	11	DDX39A	7	7	XRCC5	6	6	ARL8B
11	11	HNRNPR	4	7	KRT13	6	6	QPCTL
11	11	EPB41L2	7	7	HNRNPL	6	6	CRIM1
11	11	CALU	7	7	AHCY	6	6	SUCLA2
11	11	CPD	7	7	NR2F2	6	6	NXF1
11	11	UFL1	7	7	POLR2A	6	6	STOML2
11	11	BAG2	7	7	ALDH1B1	6	6	TASOR
11	11	RPN1	6	7	HNRNPH1	6	6	CPSF3
4	11	TPM2	7	7	NUP214	6	6	RAB21
11	11	PABPC1	6	7	EIF4A3	6	6	MED23
11	11	DARS1	7	7	DDOST	6	6	PA2G4
11	11	MCM3	3	7	TMPO	6	6	WBP11
7	11	MSN	7	7	PI4KA	6	6	MRPS23
11	11	VARS1	7	7	PSMC4	6	6	HYOU1
11	11	MCM7	7	7	CCT5	6	6	SUPT16H
11	11	HSPA4	2	7	CSNK1D	6	6	AUP1
2	11	PPP1CC	7	7	IDH3A	6	6	YLPM1
11	11	CAPZB	7	7	CCT4
11	11	FASN	7	7	RAB7A
11	11	CCT3	7	7	HNRNPF
11	11	NUP153	7	7	COPB1
11	11	CPT1A	7	7	RARS1
11	11	BRCA2	7	7	EIF3B
11	11	HNRNPM	7	7	NUP107
11	11	NUP160	7	7	EIF4A1
11	11	PSMD2	7	7	PSMA6
11	11	CKAP5	7	7	ACTR3
11	11	DSG2	7	7	YWHAE
8	11	INA	4	7	RAB1A
11	11	SPECC1	7	7	RAN
11	11	RARS2	7	7	YWHAZ
11	11	ZFHX4	2	7	TUBA4A
11	11	CHAMP1	7	7	NOMO3
11	11	ERBIN	7	7	EXOSC10
10	11	RRBP1	7	7	PFKP
11	11	TJP2	7	7	PLOD1
11	11	DDX41	7	7	RPL6
